# Supplementary material for: Development of a Hospital Compounded, Taste-Masked, Temozolomide Oral Suspension and 5-Year Real-Life Experience in Treating Paediatric Patients
Source: Pharmaceuticals (Basel). 2022 Apr 29;15(5):555. doi: 10.3390/ph15050555 (PMC9146721; doi:10.3390/ph15050555)
Supplement: Supplementary file 1 [file pharmaceuticals-15-00555-s001.zip]

Archive with 1 entries (1 files):
- pharmaceuticals-1667040-supplementary.pdf
